# Supplementary material for: A Comparative Study of Network-Based Machine Learning Approaches for Binary Classification in Metabolomics
Source: Metabolites. 2025 Mar 3;15(3):174. doi: 10.3390/metabo15030174 (PMC11944042; doi:10.3390/metabo15030174)
Supplement: Supplementary file 1 [file metabolites-15-00174-s001.zip]

Archive with 3 entries (2 files):
- supplementary/
- supplementary/S1.pdf
- supplementary/S2.pdf
